# Supplementary material for: SETMAR Shorter Isoform: A New Prognostic Factor in Glioblastoma
Source: Front Oncol. 2022 Jan 3;11:638397. doi: 10.3389/fonc.2021.638397 (PMC8761672; doi:10.3389/fonc.2021.638397)
Supplement: Supplementary file 2 [file Table_1.xlsx]

## Sheet: Table S1
Cohort	Patient identification number	Age at diagnostic (years)	Sex (Male and Female)	Extent of surgical excision	IDH1 Mutation R132H	MGMT promoter methylation	Months between surgeries	Survival between surgery and death or last report if alive (days)	Histologically confirmed sampling area	Enough perilesional sample to perform RT-qPCR ?
Local cohort, 3 samples per patient	1	63.8	M	Partial	No	No	-	319	Perilesionnal	No
									-	-
									-	-
	2	65.6	M	Total	No	No	-	558	Perilesionnal	Yes
									Tumor	-
									-	-
	3	59.8	F	Partial	No	Yes	-	22	Perilesionnal	Yes
									Tumor	-
									Tumor	-
	4	57.5151	M	Subtotal	No	No	-	130	Perilesionnal	Yes
									Tumor	-
									Necrosis	-
	5	67.2137	M	Subtotal	No	Yes	-	750	Tumor	-
									-	-
									Tumor	-
	6	69.1233	M	Total	No	No	-	166	-	-
									Necrosis	-
									Perilesionnal	Yes
	7	55.8849	M	Subtotal	No	Yes	-	521	-	-
									-	-
									Perilesionnal	Yes
	8	67.9589	F	Partial	No	Yes	-	286	-	-
									Perilesionnal	Yes
									-	-
	9	71.5096	M	Total	No	Yes	-	268	Perilesionnal	No
									Necrosis	-
									-	-
	10	66.0247	M	Partial	No	No	-	418	Perilesionnal	Yes
									Tumor	-
									-	-
	11	64.6301	F	Subtotal	No	Yes	-	984	Perilesionnal	No
									Tumor	-
									Necrosis	-
	12	63.0438	M	Subtotal	No	Yes	-	384	Perilesionnal	Yes
									Tumor	-
									Tumor	-
	13	67.811	M	Partial	No	No	-	286	-	-
									Necrosis	-
									Perilesionnal	Yes
	14	72.0959	F	Total	No	No	-	566 (still alive)	Perilesionnal	No
									Tumor	-
									Necrosis	-
	15	70.6548	M	Partial	No	Yes	-	305	Tumor	-
									-	-
									-	-
	16	75.7068	M	Subtotal	No	No	-	335	-	-
									Perilesionnal	No
									Necrosis	-
	17	72.1753	F	Total	No	No	-	520 still alive)	-	-
									Perilesionnal	No
									Necrosis	-
	18	61.1507	M	Total	No	Yes	-	559 (still alive)	Perilesionnal	Yes
									-	-
									Tumor	-
	19	53.3616	F	Total	No	No	-	228	-	-
									Perilesionnal	Yes
									-	-
FGB cohort, 2 samples per patients (Before and after relapse)	20	66.4603	M	Total	No	undone	10	483 (still alive)	-	-	First Surgery
											Relapse
	21	60.2329	M	Total	No	No	10	422	-	-	First Surgery
											Relapse
	22	39.5479	F	Total	No	No	9	1165	-	-	First Surgery
											Relapse
	23	58.9918	M	Subtotal	No	Yes	7	496 (still alive)	-	-	First Surgery
											Relapse
	24	40.3507	M	Subtotal	No	undone	4	741	-	-	First Surgery
											Relapse
	25	65.663	F	Partial	undone	Yes	19	834	-	-	First Surgery
											Relapse
	26	66.1288	M	Total	No	undone	10	656	-	-	First Surgery
											Relapse
	27	55.7699	F	Subtotal	undone	undone	51	2206	-	-	First Surgery
											Relapse
	28	64.0493	M	Total	No	undone	21	1127	-	-	First Surgery
											Relapse
	29	55.0712	M	Total	No	undone	9	342	-	-	First Surgery
											Relapse
FGB cohort, shorts suvivors, 1 sample per patient	30	81.1918	M	Total	No	undone	-	165	-	-
	31	61.1918	F	Total	No	undone	-	152	-	-
	32	57.4082	F	Subtotal	No	undone	-	180	-	-
	33	67.4932	F	Partial	No	No	-	258	-	-
	34	67.5616	M	Total	No	Yes	-	137	-	-
	35	66.8575	M	Total	No	No	-	206	-	-
	36	71.0658	M	Total	No	undone	-	177	-	-
	37	67.874	M	Subtotal	No	Yes	-	133	-	-
	38	60.8137	M	Partial	No	No	-	160	-	-
FGB cohort, long suvivors, 1 sample per patient	39	55.1178	F	stereotaxic biopsy	No	undone	-	1392 (still alive)	-	-
	40	50.6438	F	Total	No	undone	-	1103 (still alive)	-	-
	41	53.0247	F	Total	No	No	-	1679 (still alive)	-	-
	42	57.5534	M	Total	No	Yes	-	1665 (still alive)	-	-
	43	60.8685	M	Total	No	Yes	-	1413 (still alive)	-	-
	44	36.3452	M	Total	No	Yes	-	1649 (still alive)	-	-
	45	48.2027	M	Total	No	No	-	1545 (still alive)	-	-
	46	60.3973	F	Total	No	No	-	1091 (still alive)	-	-
	47	56.2849	F	Total	No	Yes	-	1405 (still alive)	-	-
